# Supplementary material for: UVB Irradiation as a Human Pain Model—A Scoping Review
Source: Life (Basel). 2026 Apr 13;16(4):662. doi: 10.3390/life16040662 (PMC13117345; doi:10.3390/life16040662)
Supplement: Supplementary file 1 [file life-16-00662-s001.zip]

Archive with 1 entries (1 files):
- life-4231834-supplementary.pdf
